# Supplementary material for: Cross sectional study of chronic hepatitis B prevalence among healthcare workers in an urban setting, Sierra Leone
Source: PLoS One. 2018 Aug 10;13(8):e0201820. doi: 10.1371/journal.pone.0201820 (PMC6086405; doi:10.1371/journal.pone.0201820)
Supplement: S3 Appendix — (XLSX) [file pone.0201820.s003.xlsx]

## Sheet: Sheet1
location	sex	over29	sag	sab	cab	eag	eab	elisa	attendclinic	ast	alt	platelet	apri	clinical	cancer	mtc	ssex	resp	needle	hand	risk	friend	worry	vaccine	dose	sharpsbox	protect	action
connaught	Female	29 or younger	neg	neg	neg	neg	neg								No	Yes	Yes	Yes	No	No	Agree	Agree	Agree	No	not vaccinated	Yes	Yes	No
connaught	Female	29 or younger	neg	neg	neg	neg	neg								No	Yes	Yes	Yes	No	No	Disagree	Agree	Agree	No	not vaccinated	Yes	No	Yes
connaught	Female	29 or younger	neg	neg	neg	neg	neg								No	Yes	Yes	Yes	Yes	Yes	Agree	Disagree	Agree	No	not vaccinated	Yes	Yes	Yes
connaught	Female	29 or younger	neg	neg	neg	neg	neg								Yes	No	Yes	No	No	Yes	Agree	Disagree	Agree	No	not vaccinated	Yes	Yes	No
connaught	Female	29 or younger	neg	neg	neg	neg	neg								Yes	No	Yes	No	Yes	No	Agree	Disagree	Agree	No	not vaccinated	Yes	Yes	Yes
connaught	Female	29 or younger	neg	neg	neg	neg	neg								Yes	Yes	Yes	No	No	No	Agree	Agree	Agree	No	not vaccinated	No	No	No
connaught	Female	29 or younger	neg	neg	neg	neg	neg								Yes	Yes	Yes	No	No	Yes	Agree	Agree	Agree	Yes	1	No	No	Yes
connaught	Female	29 or younger	neg	neg	neg	neg	neg								Yes	Yes	Yes	No	No	Yes	Agree	Disagree	Agree	No	not vaccinated	Yes	No	No
connaught	Female	29 or younger	neg	neg	neg	neg	neg								Yes	Yes	Yes	No	Yes	Yes	Agree	Agree	Agree	No	not vaccinated	Yes	Yes	Yes
connaught	Female	29 or younger	neg	neg	neg	neg	neg								Yes	Yes	Yes	No	Yes	Yes	Agree	Agree	Agree	Yes	1	Yes	Yes	Yes
connaught	Female	29 or younger	neg	neg	neg	neg	neg								Yes	Yes	Yes	Yes	No	Yes	Agree	Agree	Agree	No	not vaccinated	No	No	No
connaught	Female	29 or younger	neg	neg	neg	neg	neg								Yes	Yes	Yes	Yes	Yes	No	Agree	Agree	Agree	No	not vaccinated	No	No	No
connaught	Female	29 or younger	neg	neg	neg	neg	neg								Yes	Yes	Yes	Yes	Yes	No	Agree	Agree	Agree	No	not vaccinated	Yes	Yes	Yes
connaught	Female	29 or younger	neg	neg	neg	neg	neg								Yes	Yes	Yes	Yes	Yes	No	Agree	Agree	Agree	No	not vaccinated	Yes	Yes	Yes
connaught	Female	29 or younger	neg	neg	neg	neg	neg								Yes	Yes	Yes	Yes	Yes	No	Agree	Agree	Agree	Yes	2	Yes	Yes	Yes
connaught	Female	29 or younger	neg	neg	neg	neg	neg								Yes	Yes	Yes	Yes	Yes	No	Agree	Agree	Agree	Yes	not vaccinated	Yes	Yes	Yes
connaught	Female	29 or younger	neg	neg	neg	neg	neg								Yes	Yes	Yes	Yes	Yes	No	Agree	Disagree	Agree	No	not vaccinated	Yes	Yes	Yes
connaught	Female	29 or younger	neg	neg	neg	neg	neg								Yes	Yes	Yes	Yes	Yes	No	Agree	Disagree	Agree	No	not vaccinated	Yes	Yes	Yes
connaught	Female	29 or younger	neg	neg	neg	neg	neg								Yes	Yes	Yes	Yes	Yes	Yes	Agree	Agree	Agree	No	not vaccinated	Yes	No	No
connaught	Female	29 or younger	neg	neg	neg	neg	neg								Yes	Yes	Yes	Yes	Yes	Yes	Agree	Agree	Agree	No	not vaccinated	Yes	Yes	Yes
connaught	Female	29 or younger	neg	neg	neg	neg	neg								Yes	Yes	Yes	Yes	Yes	Yes	Agree	Agree	Agree	No	not vaccinated	Yes	Yes	Yes
connaught	Female	29 or younger	neg	neg	neg	neg	neg								Yes	Yes	Yes	Yes	Yes	Yes	Agree	Agree	Agree	No	not vaccinated	Yes	Yes	Yes
connaught	Female	29 or younger	neg	neg	neg	neg	neg								Yes	Yes	Yes	Yes	Yes	Yes	Agree	Agree	Agree	No	not vaccinated	Yes	Yes	Yes
connaught	Female	29 or younger	neg	neg	neg	neg	neg								Yes	Yes	Yes	Yes	Yes	Yes	Agree	Agree	Agree	No	not vaccinated	Yes	Yes	Yes
connaught	Female	29 or younger	neg	neg	neg	neg	neg								Yes	Yes	Yes	Yes	Yes	Yes	Agree	Agree	Agree	No	not vaccinated	Yes	Yes	Yes
connaught	Female	29 or younger	neg	neg	neg	neg	neg								Yes	Yes	Yes	Yes	Yes	Yes	Agree	Agree	Agree	No	not vaccinated	Yes	Yes	Yes
connaught	Female	29 or younger	neg	neg	neg	neg	neg								Yes	Yes	Yes	Yes	Yes	Yes	Agree	Agree	Agree	No	not vaccinated	Yes	Yes	Yes
connaught	Female	29 or younger	neg	neg	neg	neg	neg								Yes	Yes	Yes	Yes	Yes	Yes	Agree	Agree	Agree	No	not vaccinated	Yes	Yes	Yes
connaught	Female	29 or younger	neg	neg	neg	neg	neg								Yes	Yes	Yes	Yes	Yes	Yes	Agree	Agree	Agree	No	not vaccinated	Yes	Yes	Yes
connaught	Female	29 or younger	neg	neg	neg	neg	neg								Yes	Yes	Yes	Yes	Yes	Yes	Agree	Agree	Agree	No	not vaccinated	Yes	Yes	Yes
connaught	Female	29 or younger	neg	neg	neg	neg	neg								Yes	Yes	Yes	Yes	Yes	Yes	Agree	Agree	Agree	No	not vaccinated	Yes	Yes	Yes
connaught	Female	29 or younger	neg	neg	neg	neg	neg								Yes	Yes	Yes	Yes	Yes	Yes	Agree	Agree	Agree	No	not vaccinated	Yes	Yes	Yes
connaught	Female	29 or younger	neg	neg	neg	neg	neg								Yes	Yes	Yes	Yes	Yes	Yes	Agree	Agree	Agree	No	not vaccinated	Yes	Yes	Yes
connaught	Female	29 or younger	neg	neg	neg	neg	neg								Yes	Yes	Yes	Yes	Yes	Yes	Agree	Agree	Agree	No	not vaccinated	Yes	Yes	Yes
connaught	Female	29 or younger	neg	neg	neg	neg	neg								Yes	Yes	Yes	Yes	Yes	Yes	Agree	Agree	Agree	No	not vaccinated	Yes	Yes	Yes
connaught	Female	29 or younger	neg	neg	neg	neg	neg								Yes	Yes	Yes	Yes	Yes	Yes	Agree	Agree	Agree	No	not vaccinated	Yes	Yes	Yes
connaught	Female	29 or younger	neg	neg	neg	neg	neg								Yes	Yes	Yes	Yes	Yes	Yes	Agree	Agree	Agree	No	not vaccinated	Yes	Yes	Yes
connaught	Female	29 or younger	neg	neg	neg	neg	neg								Yes	Yes	Yes	Yes	Yes	Yes	Agree	Agree	Agree	Yes	1	Yes	Yes	Yes
connaught	Female	29 or younger	neg	neg	neg	neg	neg								Yes	Yes	Yes	Yes	Yes	Yes	Agree	Agree	Agree	Yes	1	Yes	Yes	Yes
connaught	Female	29 or younger	neg	neg	neg	neg	neg								Yes	Yes	Yes	Yes	Yes	Yes	Agree	Agree	Agree	Yes	not vaccinated	Yes	Yes	Yes
connaught	Female	29 or younger	neg	neg	neg	neg	neg								Yes	Yes	Yes	Yes	Yes	Yes	Agree	Agree	Agree	Yes	not vaccinated	Yes	Yes	Yes
connaught	Female	29 or younger	neg	neg	neg	neg	neg								Yes	Yes	Yes	Yes	Yes	Yes	Agree	Disagree	Agree	No	not vaccinated	Yes	No	No
connaught	Female	29 or younger	neg	neg	neg	neg	neg								Yes	Yes	Yes	Yes	Yes	Yes	Agree	Disagree	Agree	No	not vaccinated	Yes	Yes	No
connaught	Female	29 or younger	neg	neg	neg	neg	neg								Yes	Yes	Yes	Yes	Yes	Yes	Agree	Disagree	Agree	No	not vaccinated	Yes	Yes	Yes
connaught	Female	29 or younger	neg	neg	neg	neg	neg								Yes	Yes	Yes	Yes	Yes	Yes	Agree	Disagree	Agree	No	not vaccinated	Yes	Yes	Yes
connaught	Female	29 or younger	neg	neg	neg	neg	neg								Yes	Yes	Yes	Yes	Yes	Yes	Agree	Disagree	Agree	No	not vaccinated	Yes	Yes	Yes
connaught	Female	29 or younger	neg	neg	neg	neg	neg								Yes	Yes	Yes	Yes	Yes	Yes	Agree	Disagree	Agree	No	not vaccinated	Yes	Yes	Yes
connaught	Female	29 or younger	neg	neg	neg	neg	neg								Yes	Yes	Yes	Yes	Yes	Yes	Agree	Disagree	Agree	No	not vaccinated	Yes	Yes	Yes
connaught	Female	29 or younger	neg	neg	neg	neg	neg								Yes	Yes	Yes	Yes	Yes	Yes	Agree	Disagree	Agree	No		No	No	Yes
connaught	Female	29 or younger	neg	neg	neg	neg	neg								Yes	Yes	Yes	Yes	Yes	Don't know	Agree	Disagree	Agree	No	not vaccinated	Yes	No	No
connaught	Female	29 or younger	neg	neg	neg	neg	neg								Yes	Yes	Yes	Yes	Yes	Don't know	Agree	Disagree	Agree	No	not vaccinated	Yes	Yes	Yes
connaught	Female	29 or younger	neg	neg	neg	neg	neg								Yes	Yes	Yes	Don't know	Yes	No	Agree	Disagree	Agree	No	not vaccinated	Yes	Yes	Yes
connaught	Female	29 or younger	neg	neg	neg	neg	neg								Yes	Yes	Yes	Don't know	Yes	Yes	Agree	Agree	Agree	No	not vaccinated	Yes	Yes	Yes
connaught	Female	29 or younger	neg	neg	neg	neg	neg								Yes	Yes	Yes	Don't know	Yes	Yes	Agree	Agree	Agree	Yes	not vaccinated	Yes	Yes	Yes
connaught	Female	29 or younger	neg	neg	neg	neg	neg								Yes	Yes	Yes	Don't know	Yes	Yes	Agree	Disagree	Agree	No	not vaccinated	Yes	Yes	No
connaught	Female	29 or younger	neg	neg	neg	neg	neg								Yes	Yes	Don't know	Don't know	Yes	Don't know	Agree	Disagree	Agree	No	not vaccinated	Yes	Yes	No
connaught	Female	29 or younger	neg	neg	neg	neg	neg								Yes	Don't know	Yes	Yes	Yes	Yes	Agree	Agree	Agree	No	not vaccinated	Yes	No	No
connaught	Female	29 or younger	neg	neg	neg	neg	neg								Yes	Don't know	Yes	Yes	Yes	Yes	Agree	Agree	Agree	No	not vaccinated	Yes	No	Yes
connaught	Female	29 or younger	neg	neg	neg	neg	neg								Yes	Don't know	Yes	Yes	Don't know	Yes	Agree	Agree	Agree	No	not vaccinated	Yes	No	No
connaught	Female	29 or younger	neg	neg	neg	neg	neg								Don't know	Yes	Yes	Yes	Don't know	Yes	Agree	Disagree	Agree	No	not vaccinated	Yes	No	No
connaught	Female	29 or younger	neg	neg	neg	neg	neg								Don't know	Yes	Yes	Don't know	Yes	Yes	Agree	Agree	Agree	No	not vaccinated	Yes	Yes	No
connaught	Female	29 or younger	neg	neg	neg	neg	neg								Don't know	Yes	Yes	Don't know	Yes	Don't know	Agree	Agree	Agree	No	not vaccinated	Yes	Yes	No
connaught	Female	29 or younger	neg	neg	neg	neg	neg								Don't know	Yes	Don't know	Yes	Yes	Yes	Agree	Agree	Agree	No	not vaccinated	Yes	Yes	Yes
connaught	Female	29 or younger	neg	neg	neg	neg	neg								Don't know	Don't know	Yes	Yes	Don't know	Yes	Agree	Agree	Agree	No	not vaccinated	Yes	No	No
connaught	Female	29 or younger	neg	neg	pos	neg	neg	HBsAb+,HBeAb+,HBcAb+							Yes	Yes	Yes	Yes	Yes	No	Agree	Agree	Agree	Yes	not vaccinated	Yes	Yes	Yes
connaught	Female	29 or younger	neg	neg	pos	neg	neg	HBsAb+,HBeAb+,HBcAb+							Yes	Yes	Yes	Yes	Yes	Yes	Agree	Agree	Agree	No	not vaccinated	Yes	No	Yes
connaught	Female	29 or younger	neg	neg	pos	neg	neg	HBsAb+,HBeAb+,HBcAb+							Yes	Yes	Yes	Yes	Yes	Yes	Agree	Agree	Agree	No	not vaccinated	Yes	Yes	Yes
connaught	Female	29 or younger	neg	neg	pos	neg	neg	HBsAb+,HBeAb+,HBcAb+							Yes	Yes	Yes	Yes	Yes	Yes	Agree	Agree	Agree	No	not vaccinated	Yes	Yes	Yes
connaught	Female	29 or younger	neg	neg	pos	neg	neg	HBsAb+,HBeAb+,HBcAb+							Yes	Yes	Yes	Yes	Yes	Yes	Agree	Agree	Agree	Yes	not vaccinated	Yes	Yes	Yes
connaught	Female	29 or younger	neg	neg	pos	neg	neg	HBsAb+,HBeAb+,HBcAb+							Yes	Yes	Yes	Yes	Yes	Yes	Agree	Disagree	Agree	No	not vaccinated	Yes	Yes	Yes
connaught	Female	29 or younger	neg	neg	pos	neg	neg	HBsAb+,HBeAb+,HBcAb+							Yes	Yes	Yes	Yes	Yes	Yes	Agree	Disagree	Agree	No	not vaccinated	Yes	Yes	Yes
connaught	Female	29 or younger	neg	neg	pos	neg	neg	Ì							Yes	Yes	Yes	No	Yes	Yes	Agree	Agree	Agree	No	not vaccinated	Yes	Yes	Yes
connaught	Female	29 or younger	neg	neg	pos	neg	neg	Ì							Yes	Yes	Yes	Yes	Yes	No	Agree	Agree	Agree	No	not vaccinated	Yes	Yes	Yes
connaught	Female	29 or younger	neg	neg	pos	neg	neg	Ì							Yes	Yes	Yes	Yes	Yes	No	Agree	Disagree	Agree	No	not vaccinated	Yes	No	No
connaught	Female	29 or younger	neg	neg	pos	neg	neg	Ì							Yes	Yes	Yes	Yes	Yes	Yes	Agree	Agree	Agree	No	not vaccinated	Yes	Yes	Yes
connaught	Female	29 or younger	neg	neg	pos	neg	neg	Ì							Yes	Yes	Yes	Yes	Yes	Yes	Agree	Agree	Agree	No	not vaccinated	Yes	Yes	Yes
connaught	Female	29 or younger	neg	neg	pos	neg	neg	Ì							Yes	Yes	Yes	Yes	Yes	Yes	Agree	Agree	Agree	No	not vaccinated	Yes	Yes	Yes
connaught	Female	29 or younger	neg	neg	pos	neg	neg	Ì							Yes	Yes	Yes	Yes	Yes	Yes	Agree	Disagree	Agree	No	not vaccinated	No	No	No
connaught	Female	29 or younger	neg	neg	pos	neg	neg	Ì							Yes	Yes	Yes	Yes	Yes	Yes	Agree	Disagree	Agree	No	not vaccinated	Yes	Yes	Yes
connaught	Female	29 or younger	neg	neg	pos	neg	neg	Ì							Yes	Yes	Yes	Yes	Yes	Yes	Agree	Disagree	Agree	No	not vaccinated	Yes	Yes	Yes
connaught	Female	29 or younger	neg	neg	pos	neg	neg	Ì							Don't know	Yes	Yes	Don't know	Yes	Yes	Agree	Agree	Agree	No	not vaccinated	Yes	Yes	No
connaught	Female	29 or younger	neg	neg	pos	neg	pos	HBsAb+,HBeAb+,HBcAb+							Yes	Yes	Yes	No	Yes	No	Agree	Agree	Agree	No	not vaccinated	No	No	No
connaught	Female	29 or younger	neg	neg	pos	neg	pos	HBsAb+,HBeAb+,HBcAb+							Yes	Yes	Yes	Yes	Yes	Yes	Agree	Agree	Agree	No	not vaccinated	Yes	Yes	Yes
connaught	Female	29 or younger	neg	neg	pos	neg	pos	HBsAb+,HBeAb+,HBcAb+							Yes	Yes	Yes	Yes	Yes	Yes	Agree	Agree	Agree	Yes	2	Yes	No	No
connaught	Female	29 or younger	neg	neg	pos	neg	pos	Ì							Yes	Yes	Yes	Yes	Yes	Yes	Agree	Agree	Disagree	No	not vaccinated	Yes	No	No
connaught	Female	29 or younger	neg	pos	neg	neg	neg								Yes	Yes	Yes	Yes	No	Yes	Agree	Disagree	Agree	No	not vaccinated	Yes	No	No
connaught	Female	29 or younger	neg	pos	neg	neg	neg								Yes	Yes	Yes	Yes	Yes	Yes	Agree	Agree	Agree	No	not vaccinated	Yes	Yes	Yes
connaught	Female	29 or younger	neg	pos	neg	neg	neg								Yes	Yes	Yes	Yes	Yes	Yes	Agree	Agree	Agree	Yes	not vaccinated	Yes	Yes	Yes
connaught	Female	29 or younger	neg	pos	neg	neg	neg								Yes	Yes	Yes	Yes	Yes	Yes	Agree	Disagree	Agree	No	not vaccinated	Yes	Yes	Yes
connaught	Female	29 or younger	neg	pos	pos	neg	neg								Yes	Yes	Yes	Yes	Yes	Yes	Agree	Agree	Agree	No	not vaccinated	Yes	Yes	Yes
connaught	Female	29 or younger	neg	pos	pos	neg	neg								Yes	Yes	Yes	Yes	Yes	Yes	Agree	Agree	Agree	No	not vaccinated	Yes	Yes	Yes
connaught	Female	29 or younger	neg	pos	pos	neg	pos								Yes	Yes	Yes	No	Yes	No	Agree	Agree	Agree	Yes	more than 3	Yes	Yes	Yes
connaught	Female	29 or younger	pos	neg	pos	neg	pos	HBsAg+,HBeAb-,HBcAb+	0						Yes	Yes	Yes	Yes	Yes	Yes	Agree	Agree	Agree	No	not vaccinated	Yes	No	No
connaught	Female	29 or younger	pos	neg	pos	neg	pos	Ì	0						Yes	Yes	Yes	Yes	Yes	Yes	Agree	Agree	Agree	No	not vaccinated	Yes	Yes	No
connaught	Female	29 or younger	pos	neg	pos	neg	pos	Ì	0						Yes	Yes	Yes	Yes	Yes	Yes	Agree	Disagree	Agree	No	not vaccinated	Yes	No	No
connaught	Female	29 or younger	pos	neg	pos	neg	pos	Ì	0						Yes	Yes	Yes	Don't know	Yes	Yes	Agree	Disagree	Agree	No	not vaccinated	Yes	No	No
connaught	Female	29 or younger	pos	neg	pos	neg	pos	Ì	1	38	72	252	0.376984	normal	Yes	Yes	Yes	No	Yes	Yes	Agree	Agree	Agree	No	not vaccinated	Yes	Yes	Yes
connaught	Female	30 or older	neg	neg	neg	neg	neg								No	Yes	Yes	Yes	Yes	No	Agree	Agree	Agree	No	not vaccinated	Yes	No	Yes
connaught	Female	30 or older	neg	neg	neg	neg	neg								No	Yes	Yes	Yes	Yes	Yes	Agree	Agree	Agree	No	not vaccinated	Yes	Yes	Yes
connaught	Female	30 or older	neg	neg	neg	neg	neg								No	Don't know	Don't know	Yes	Yes	No	Agree	Agree	Agree	No	not vaccinated	Yes	No	No
connaught	Female	30 or older	neg	neg	neg	neg	neg								Yes	No	No	No	Don't know	No	Agree	Disagree	Agree	No	not vaccinated	Yes	Yes	No
connaught	Female	30 or older	neg	neg	neg	neg	neg								Yes	No	No	Yes	No	No	Agree	Agree	Disagree	No	not vaccinated	Yes	No	Yes
connaught	Female	30 or older	neg	neg	neg	neg	neg								Yes	Yes	No	No	Yes	No	Agree	Agree	Agree	No	not vaccinated	Yes	Yes	Yes
connaught	Female	30 or older	neg	neg	neg	neg	neg								Yes	Yes	No	No	Yes	Yes	Agree	Disagree	Agree	No	not vaccinated	No	Yes	No
connaught	Female	30 or older	neg	neg	neg	neg	neg								Yes	Yes	No	No	Yes	Don't know	Agree	Disagree	Agree	No	not vaccinated	Yes	Yes	Yes
connaught	Female	30 or older	neg	neg	neg	neg	neg								Yes	Yes	Yes	No	No	No	Agree	Agree	Disagree	No	not vaccinated	No	Yes	No
connaught	Female	30 or older	neg	neg	neg	neg	neg								Yes	Yes	Yes	No	No	Don't know	Agree	Disagree	Agree	No	not vaccinated	Yes	No	No
connaught	Female	30 or older	neg	neg	neg	neg	neg								Yes	Yes	Yes	No	Yes	No	Agree	Agree	Agree	No	not vaccinated	No	No	No
connaught	Female	30 or older	neg	neg	neg	neg	neg								Yes	Yes	Yes	No	Yes	No	Agree	Agree	Agree	No	not vaccinated	Yes	No	Yes
connaught	Female	30 or older	neg	neg	neg	neg	neg								Yes	Yes	Yes	No	Yes	No	Agree	Agree	Agree	No	not vaccinated	Yes	Yes	Yes
connaught	Female	30 or older	neg	neg	neg	neg	neg								Yes	Yes	Yes	No	Yes	No	Agree	Agree	Agree	No	not vaccinated	Yes	Yes	Yes
connaught	Female	30 or older	neg	neg	neg	neg	neg								Yes	Yes	Yes	No	Yes	No	Agree	Disagree	Agree	No	not vaccinated	Yes	No	No
connaught	Female	30 or older	neg	neg	neg	neg	neg								Yes	Yes	Yes	No	Yes	No	Agree	Disagree	Agree	No	not vaccinated	Yes	Yes	Yes
connaught	Female	30 or older	neg	neg	neg	neg	neg								Yes	Yes	Yes	No	Yes	Yes	Agree	Agree	Agree	No	not vaccinated	Yes	No	No
connaught	Female	30 or older	neg	neg	neg	neg	neg								Yes	Yes	Yes	No	Yes	Yes	Agree	Agree	Agree	No	not vaccinated	Yes	Yes	Yes
connaught	Female	30 or older	neg	neg	neg	neg	neg								Yes	Yes	Yes	No	Yes	Yes	Agree	Agree	Agree	No	not vaccinated	Yes	Yes	Yes
connaught	Female	30 or older	neg	neg	neg	neg	neg								Yes	Yes	Yes	No	Yes	Yes	Agree	Agree	Agree	No	not vaccinated	Yes	Yes	Yes
connaught	Female	30 or older	neg	neg	neg	neg	neg								Yes	Yes	Yes	No	Yes	Yes	Agree	Agree	Agree	No	not vaccinated	Yes	Yes	Yes
connaught	Female	30 or older	neg	neg	neg	neg	neg								Yes	Yes	Yes	No	Yes	Yes	Agree	Agree	Agree	Yes	1	Yes	Yes	Yes
connaught	Female	30 or older	neg	neg	neg	neg	neg								Yes	Yes	Yes	No	Yes	Yes	Agree	Disagree	Agree	No	not vaccinated	Yes	No	No
connaught	Female	30 or older	neg	neg	neg	neg	neg								Yes	Yes	Yes	No	Yes	Yes	Agree	Disagree	Agree	No	not vaccinated	Yes	Yes	No
connaught	Female	30 or older	neg	neg	neg	neg	neg								Yes	Yes	Yes	No	Yes	Yes	Agree	Disagree	Agree	No	not vaccinated	Yes	Yes	Yes
connaught	Female	30 or older	neg	neg	neg	neg	neg								Yes	Yes	Yes	No	Yes	Don't know	Agree	Disagree	Agree	No	not vaccinated	Yes	No	No
connaught	Female	30 or older	neg	neg	neg	neg	neg								Yes	Yes	Yes	Yes	Yes	No	Agree	Agree	Agree	No	not vaccinated	No	Yes	Yes
connaught	Female	30 or older	neg	neg	neg	neg	neg								Yes	Yes	Yes	Yes	Yes	No	Agree	Agree	Agree	No	not vaccinated	Yes	Yes	Yes
connaught	Female	30 or older	neg	neg	neg	neg	neg								Yes	Yes	Yes	Yes	Yes	No	Agree	Agree	Agree	No	not vaccinated	Yes	Yes	Yes
connaught	Female	30 or older	neg	neg	neg	neg	neg								Yes	Yes	Yes	Yes	Yes	No	Agree	Agree	Agree	Yes	not vaccinated	Yes	Yes	Yes
connaught	Female	30 or older	neg	neg	neg	neg	neg								Yes	Yes	Yes	Yes	Yes	No	Agree	Disagree	Agree	No	not vaccinated	Yes	Yes	Yes
connaught	Female	30 or older	neg	neg	neg	neg	neg								Yes	Yes	Yes	Yes	Yes	Yes	Agree	Agree	Agree	No	not vaccinated	Yes	No	Yes
connaught	Female	30 or older	neg	neg	neg	neg	neg								Yes	Yes	Yes	Yes	Yes	Yes	Agree	Agree	Agree	No	not vaccinated	Yes	No	Yes
connaught	Female	30 or older	neg	neg	neg	neg	neg								Yes	Yes	Yes	Yes	Yes	Yes	Agree	Agree	Agree	No	not vaccinated	Yes	Yes	Yes
connaught	Female	30 or older	neg	neg	neg	neg	neg								Yes	Yes	Yes	Yes	Yes	Yes	Agree	Agree	Agree	No	not vaccinated	Yes	Yes	Yes
connaught	Female	30 or older	neg	neg	neg	neg	neg								Yes	Yes	Yes	Yes	Yes	Yes	Agree	Agree	Agree	No	not vaccinated	Yes	Yes	Yes
connaught	Female	30 or older	neg	neg	neg	neg	neg								Yes	Yes	Yes	Yes	Yes	Yes	Agree	Agree	Agree	No	not vaccinated	Yes	Yes	Yes
connaught	Female	30 or older	neg	neg	neg	neg	neg								Yes	Yes	Yes	Yes	Yes	Yes	Agree	Agree	Agree	No	not vaccinated	Yes	Yes	Yes
connaught	Female	30 or older	neg	neg	neg	neg	neg								Yes	Yes	Yes	Yes	Yes	Yes	Agree	Agree	Agree	No	not vaccinated	Yes	Yes	Yes
connaught	Female	30 or older	neg	neg	neg	neg	neg								Yes	Yes	Yes	Yes	Yes	Yes	Agree	Agree	Agree	No	not vaccinated	Yes	Yes	Yes
connaught	Female	30 or older	neg	neg	neg	neg	neg								Yes	Yes	Yes	Yes	Yes	Yes	Agree	Agree	Agree	No	not vaccinated	Yes	Yes	Yes
connaught	Female	30 or older	neg	neg	neg	neg	neg								Yes	Yes	Yes	Yes	Yes	Yes	Agree	Agree	Agree	No	not vaccinated	Yes	Yes	Yes
connaught	Female	30 or older	neg	neg	neg	neg	neg								Yes	Yes	Yes	Yes	Yes	Yes	Agree	Agree	Agree	No	not vaccinated	Yes	Yes	Yes
connaught	Female	30 or older	neg	neg	neg	neg	neg								Yes	Yes	Yes	Yes	Yes	Yes	Agree	Agree	Agree	No	not vaccinated	Yes	Yes	Yes
connaught	Female	30 or older	neg	neg	neg	neg	neg								Yes	Yes	Yes	Yes	Yes	Yes	Agree	Agree	Agree	No	not vaccinated	Yes	Yes	Yes
connaught	Female	30 or older	neg	neg	neg	neg	neg								Yes	Yes	Yes	Yes	Yes	Yes	Agree	Agree	Agree	No	not vaccinated	Yes	Yes	Yes
connaught	Female	30 or older	neg	neg	neg	neg	neg								Yes	Yes	Yes	Yes	Yes	Yes	Agree	Agree	Agree	No	not vaccinated	Yes	Yes	Yes
connaught	Female	30 or older	neg	neg	neg	neg	neg								Yes	Yes	Yes	Yes	Yes	Yes	Agree	Agree	Agree	No	not vaccinated	Yes	Yes	Yes
connaught	Female	30 or older	neg	neg	neg	neg	neg								Yes	Yes	Yes	Yes	Yes	Yes	Agree	Agree	Agree	No	not vaccinated	Yes	Yes	Yes
connaught	Female	30 or older	neg	neg	neg	neg	neg								Yes	Yes	Yes	Yes	Yes	Yes	Agree	Agree	Agree	No	not vaccinated	Yes	Yes	Yes
connaught	Female	30 or older	neg	neg	neg	neg	neg								Yes	Yes	Yes	Yes	Yes	Yes	Agree	Agree	Agree	No	not vaccinated	Yes	Yes	Yes
connaught	Female	30 or older	neg	neg	neg	neg	neg								Yes	Yes	Yes	Yes	Yes	Yes	Agree	Agree	Agree	No	not vaccinated	Yes	Yes	Yes
connaught	Female	30 or older	neg	neg	neg	neg	neg								Yes	Yes	Yes	Yes	Yes	Yes	Agree	Agree	Agree	No	not vaccinated	Yes	Yes	Yes
connaught	Female	30 or older	neg	neg	neg	neg	neg								Yes	Yes	Yes	Yes	Yes	Yes	Agree	Agree	Agree	No	not vaccinated	Yes	Yes	Yes
connaught	Female	30 or older	neg	neg	neg	neg	neg								Yes	Yes	Yes	Yes	Yes	Yes	Agree	Agree	Agree	Yes	not vaccinated	Yes	Yes	Yes
connaught	Female	30 or older	neg	neg	neg	neg	neg								Yes	Yes	Yes	Yes	Yes	Yes	Agree	Agree	Agree	Yes	not vaccinated	Yes	Yes	Yes
connaught	Female	30 or older	neg	neg	neg	neg	neg								Yes	Yes	Yes	Yes	Yes	Yes	Agree	Agree	Agree	Yes	not vaccinated	Yes	Yes	Yes
connaught	Female	30 or older	neg	neg	neg	neg	neg								Yes	Yes	Yes	Yes	Yes	Yes	Agree	Agree	Agree	Yes	not vaccinated	Yes	Yes	Yes
connaught	Female	30 or older	neg	neg	neg	neg	neg								Yes	Yes	Yes	Yes	Yes	Yes	Agree	Agree	Agree	Yes	not vaccinated	Yes	Yes	Yes
connaught	Female	30 or older	neg	neg	neg	neg	neg								Yes	Yes	Yes	Yes	Yes	Yes	Agree	Agree	Agree	Yes	not vaccinated	Yes	Yes	Yes
connaught	Female	30 or older	neg	neg	neg	neg	neg								Yes	Yes	Yes	Yes	Yes	Yes	Agree	Disagree	Agree	No	not vaccinated	Yes	No	No
connaught	Female	30 or older	neg	neg	neg	neg	neg								Yes	Yes	Yes	Yes	Yes	Yes	Agree	Disagree	Agree	No	not vaccinated	Yes	No	Yes
connaught	Female	30 or older	neg	neg	neg	neg	neg								Yes	Yes	Yes	Yes	Yes	Yes	Agree	Disagree	Agree	No	not vaccinated	Yes	No	Yes
connaught	Female	30 or older	neg	neg	neg	neg	neg								Yes	Yes	Yes	Yes	Yes	Yes	Agree	Disagree	Agree	No	not vaccinated	Yes	Yes	No
connaught	Female	30 or older	neg	neg	neg	neg	neg								Yes	Yes	Yes	Yes	Yes	Yes	Agree	Disagree	Agree	No	not vaccinated	Yes	Yes	Yes
connaught	Female	30 or older	neg	neg	neg	neg	neg								Yes	Yes	Yes	Yes	Yes	Yes	Agree	Disagree	Agree	No	not vaccinated	Yes	Yes	Yes
connaught	Female	30 or older	neg	neg	neg	neg	neg								Yes	Yes	Yes	Yes	Yes	Yes	Agree	Disagree	Agree	No	not vaccinated	Yes	Yes	Yes
connaught	Female	30 or older	neg	neg	neg	neg	neg								Yes	Yes	Yes	Yes	Yes	Yes	Agree	Disagree	Agree	No	not vaccinated	Yes	Yes	Yes
connaught	Female	30 or older	neg	neg	neg	neg	neg								Yes	Yes	Yes	Yes	Yes	Yes	Agree	Disagree	Agree	No	not vaccinated	Yes	Yes	Yes
connaught	Female	30 or older	neg	neg	neg	neg	neg								Yes	Yes	Yes	Yes	Yes	Yes	Agree	Disagree	Agree	No		No	Yes	No
connaught	Female	30 or older	neg	neg	neg	neg	neg								Yes	Yes	Yes	Yes	Yes	Yes	Agree	Disagree	Agree	Yes	1	Yes	Yes	Yes
connaught	Female	30 or older	neg	neg	neg	neg	neg								Yes	Yes	Yes	Yes	Yes	Yes	Agree	Disagree	Agree	Yes	2	Yes	No	No
connaught	Female	30 or older	neg	neg	neg	neg	neg								Yes	Yes	Yes	Yes	Yes	Don't know	Agree	Agree	Agree	No	not vaccinated	Yes	Yes	Yes
connaught	Female	30 or older	neg	neg	neg	neg	neg								Yes	Yes	Yes	Yes	Yes	Don't know	Agree	Disagree	Agree	No	not vaccinated	Yes	Yes	No
connaught	Female	30 or older	neg	neg	neg	neg	neg								Yes	Yes	Yes	Don't know	Yes	No	Agree	Disagree	Agree	No	not vaccinated	Yes	Yes	No
connaught	Female	30 or older	neg	neg	neg	neg	neg								Yes	Yes	Yes	Don't know	Yes	No	Agree	Disagree	Agree	No	not vaccinated	Yes	Yes	Yes
connaught	Female	30 or older	neg	neg	neg	neg	neg								Yes	Yes	Yes	Don't know	Yes	Yes	Agree	Agree	Agree	No	not vaccinated	Yes	Yes	No
connaught	Female	30 or older	neg	neg	neg	neg	neg								Yes	Yes	Yes	Don't know	Yes	Yes	Agree	Agree	Agree	No	not vaccinated	Yes	Yes	Yes
connaught	Female	30 or older	neg	neg	neg	neg	neg								Yes	Yes	Yes	Don't know	Yes	Don't know	Agree	Agree	Agree	No	not vaccinated	Yes	No	No
connaught	Female	30 or older	neg	neg	neg	neg	neg								Yes	Yes	Yes	Don't know	Yes	Don't know	Agree	Disagree	Agree	No	not vaccinated	Yes	Yes	No
connaught	Female	30 or older	neg	neg	neg	neg	neg								Yes	Yes	Yes	Don't know	Don't know	Don't know	Agree	Agree	Agree	No	not vaccinated	Yes	Yes	No
connaught	Female	30 or older	neg	neg	neg	neg	neg								Yes	Yes	Don't know	Yes	Yes	Yes	Agree	Disagree	Agree	No	not vaccinated	Yes	No	No
connaught	Female	30 or older	neg	neg	neg	neg	neg								Yes	Yes	Don't know	Yes	Yes	Yes	Agree	Disagree	Agree	No	not vaccinated	Yes	Yes	Yes
connaught	Female	30 or older	neg	neg	neg	neg	neg								Don't know	Yes	Yes	No	Yes	Yes	Agree	Agree	Agree	No	not vaccinated	Yes	Yes	No
connaught	Female	30 or older	neg	neg	neg	neg	neg								Don't know	Yes	Yes	No	Yes	Yes	Agree	Agree	Agree	No	not vaccinated	Yes	Yes	No
connaught	Female	30 or older	neg	neg	neg	neg	neg								Don't know	Yes	Yes	Yes	Yes	Yes	Agree	Disagree	Agree	No	not vaccinated	Yes	No	No
connaught	Female	30 or older	neg	neg	neg	neg	neg								Don't know	Yes	Yes	Yes	Yes	Yes	Agree	Disagree	Agree	No	not vaccinated	Yes	No	No
connaught	Female	30 or older	neg	neg	neg	neg	neg								Don't know	Don't know	Yes	Don't know	Yes	Yes	Agree	Disagree	Agree	No	not vaccinated	Yes	No	Yes
connaught	Female	30 or older	neg	neg	pos	neg	neg	HBsAb+,HBeAb+,HBcAb+							Yes	Yes	Yes	No	No	Don't know	Agree	Agree	Agree	No	not vaccinated	Yes	No	No
connaught	Female	30 or older	neg	neg	pos	neg	neg	HBsAb+,HBeAb+,HBcAb+							Yes	Yes	Yes	No	Yes	Yes	Agree	Agree	Agree	No	not vaccinated	Yes	Yes	Yes
connaught	Female	30 or older	neg	neg	pos	neg	neg	HBsAb+,HBeAb+,HBcAb+							Yes	Yes	Yes	Yes	Yes	No	Agree	Agree	Agree	No	not vaccinated	Yes	Yes	No
connaught	Female	30 or older	neg	neg	pos	neg	neg	HBsAb+,HBeAb+,HBcAb+							Yes	Yes	Yes	Yes	Yes	No	Agree	Agree	Agree	No	not vaccinated	Yes	Yes	Yes
connaught	Female	30 or older	neg	neg	pos	neg	neg	HBsAb+,HBeAb+,HBcAb+							Yes	Yes	Yes	Yes	Yes	Yes	Agree	Agree	Agree	No	not vaccinated	Yes	Yes	No
connaught	Female	30 or older	neg	neg	pos	neg	neg	HBsAb+,HBeAb+,HBcAb+							Yes	Yes	Yes	Yes	Yes	Yes	Agree	Agree	Agree	No	not vaccinated	Yes	Yes	Yes
connaught	Female	30 or older	neg	neg	pos	neg	neg	HBsAb+,HBeAb+,HBcAb+							Yes	Yes	Yes	Yes	Yes	Yes	Agree	Agree	Agree	Yes	not vaccinated	Yes	Yes	Yes
connaught	Female	30 or older	neg	neg	pos	neg	neg	HBsAb+,HBeAb+,HBcAb+							Yes	Yes	Yes	Yes	Yes	Yes	Agree	Disagree	Agree	No	not vaccinated	Yes	Yes	No
connaught	Female	30 or older	neg	neg	pos	neg	neg	Ì							No	Yes	Yes	No	Yes	No	Agree	Disagree	Agree	No	not vaccinated	Yes	Yes	Yes
connaught	Female	30 or older	neg	neg	pos	neg	neg	Ì							Yes	Yes	Yes	No	Yes	No	Agree	Agree	Agree	No	not vaccinated	Yes	Yes	No
connaught	Female	30 or older	neg	neg	pos	neg	neg	Ì							Yes	Yes	Yes	No	Yes	No	Agree	Agree	Agree	No	not vaccinated	Yes	Yes	Yes
connaught	Female	30 or older	neg	neg	pos	neg	neg	Ì							Yes	Yes	Yes	No	Yes	No	Agree	Disagree	Agree	No	not vaccinated	Yes	Yes	Yes
connaught	Female	30 or older	neg	neg	pos	neg	neg	Ì							Yes	Yes	Yes	No	Yes	Yes	Agree	Agree	Agree	Yes	not vaccinated	Yes	Yes	Yes
connaught	Female	30 or older	neg	neg	pos	neg	neg	Ì							Yes	Yes	Yes	No	Yes	Don't know	Agree	Disagree	Agree	No	not vaccinated	No	Yes	No
connaught	Female	30 or older	neg	neg	pos	neg	neg	Ì							Yes	Yes	Yes	Yes	Yes	No	Agree	Disagree	Agree	No	not vaccinated	Yes	Yes	Yes
connaught	Female	30 or older	neg	neg	pos	neg	neg	Ì							Yes	Yes	Yes	Yes	Yes	Yes	Agree	Agree	Agree	No	not vaccinated	Yes	No	Yes
connaught	Female	30 or older	neg	neg	pos	neg	neg	Ì							Yes	Yes	Yes	Yes	Yes	Yes	Agree	Agree	Agree	No	not vaccinated	Yes	Yes	Yes
connaught	Female	30 or older	neg	neg	pos	neg	neg	Ì							Yes	Yes	Yes	Yes	Yes	Yes	Agree	Agree	Agree	No	not vaccinated	Yes	Yes	Yes
connaught	Female	30 or older	neg	neg	pos	neg	neg	Ì							Yes	Yes	Yes	Yes	Yes	Yes	Agree	Agree	Agree	No	not vaccinated	Yes	Yes	Yes
connaught	Female	30 or older	neg	neg	pos	neg	neg	Ì							Yes	Yes	Yes	Yes	Yes	Yes	Agree	Agree	Agree	No	not vaccinated	Yes	Yes	Yes
connaught	Female	30 or older	neg	neg	pos	neg	neg	Ì							Yes	Yes	Yes	Yes	Yes	Yes	Agree	Agree	Agree	No	not vaccinated	Yes	Yes	Yes
connaught	Female	30 or older	neg	neg	pos	neg	neg	Ì							Yes	Yes	Yes	Yes	Yes	Yes	Agree	Agree	Agree	No	not vaccinated	Yes	Yes	Yes
connaught	Female	30 or older	neg	neg	pos	neg	neg	Ì							Yes	Yes	Yes	Yes	Yes	Don't know	Agree	Agree	Agree	No	not vaccinated	Yes	Yes	No
connaught	Female	30 or older	neg	neg	pos	neg	neg	Ì							Yes	Yes	Yes	Don't know	Yes	Don't know	Agree	Disagree	Agree	No	not vaccinated	Yes	Yes	Yes
connaught	Female	30 or older	neg	neg	pos	neg	neg	Ì							Yes	Don't know	Yes	Don't know	Yes	Yes	Agree	Disagree	Agree	No	not vaccinated	Yes	No	No
connaught	Female	30 or older	neg	neg	pos	neg	pos	HBsAb+,HBeAb+,HBcAb+							Yes	Yes	No	No	Yes	No	Agree	Agree	Disagree	No	not vaccinated	Yes	Yes	Yes
connaught	Female	30 or older	neg	neg	pos	neg	pos	HBsAb+,HBeAb+,HBcAb+							Yes	Yes	Yes	No	Yes	Yes	Agree	Disagree	Agree	No	not vaccinated	Yes	Yes	Yes
connaught	Female	30 or older	neg	neg	pos	neg	pos	HBsAb+,HBeAb+,HBcAb+							Yes	Yes	Yes	Yes	Yes	Yes	Agree	Agree	Agree	No	not vaccinated	Yes	Yes	Yes
connaught	Female	30 or older	neg	neg	pos	neg	pos	HBsAb+,HBeAb+,HBcAb+							Yes	Yes	Yes	Yes	Yes	Yes	Agree	Disagree	Agree	No	not vaccinated	Yes	Yes	Yes
connaught	Female	30 or older	neg	neg	pos	neg	pos	insufficient blood_no ELISA test							Yes	Yes	Yes	No	Yes	Yes	Agree	Disagree	Agree	Yes	not vaccinated	Yes	Yes	Yes
connaught	Female	30 or older	neg	neg	pos	neg	pos	Ì							No	Yes	Yes	Yes	Yes	No	Agree	Disagree	Agree	No	not vaccinated	No	Yes	No
connaught	Female	30 or older	neg	neg	pos	neg	pos	Ì							Yes	Yes	Yes	No	No	Yes	Agree	Disagree	Agree	No	not vaccinated	Yes	Yes	Yes
connaught	Female	30 or older	neg	neg	pos	neg	pos	Ì							Yes	Yes	Yes	No	Yes	No	Agree	Agree	Agree	No	not vaccinated	Yes	Yes	Yes
connaught	Female	30 or older	neg	neg	pos	neg	pos	Ì							Yes	Yes	Yes	Yes	Yes	Yes	Agree	Agree	Agree	No	not vaccinated	No	No	Yes
connaught	Female	30 or older	neg	pos	neg	neg	neg								Yes	Yes	No	Yes	Yes	Yes	Agree	Disagree	Agree	No	not vaccinated	Yes	Yes	Yes
connaught	Female	30 or older	neg	pos	neg	neg	neg								Yes	Yes	Yes	Yes	Yes	Yes	Agree	Agree	Agree	No	not vaccinated	Yes	Yes	Yes
connaught	Female	30 or older	neg	pos	neg	neg	neg								Don't know	Yes	Yes	Don't know	Don't know	Yes	Agree	Agree	Agree	No	not vaccinated	Yes	Yes	No
connaught	Female	30 or older	neg	pos	pos	neg	neg								Yes	Yes	Yes	No	Yes	Yes	Agree	Agree	Agree	No	not vaccinated	Yes	Yes	Yes
connaught	Female	30 or older	pos	neg	pos	neg	neg	Ì	1	18	14	297	0.151515	normal	Yes	Yes	Yes	No	Don't know	Don't know	Agree	Agree	Agree	No	not vaccinated	Yes	Yes	Yes
connaught	Female	30 or older	pos	neg	pos	neg	neg	Ì	1	20	36	277	0.180505	normal	Yes	Yes	Yes	No	Yes	Yes	Agree	Disagree	Agree	No	not vaccinated	Yes	Yes	Yes
connaught	Female	30 or older	pos	neg	pos	neg	neg	Ì	1	56	113	213	0.657277	normal	Yes	Yes	Yes	Don't know	Yes	No	Agree	Disagree	Agree	Yes	2	Yes	Yes	No
connaught	Female	30 or older	pos	neg	pos	neg	pos	due to the small amount of blood, only enough to do the HBsAg test_HBsAg+	1	40	78	261	0.383142	normal	Don't know	Yes	Yes	No	Don't know	Yes	Agree	Disagree	Agree	No	not vaccinated	Yes	No	No
connaught	Female	30 or older	pos	neg	pos	neg	pos	due to the small amount of blood, only enough to do the HBsAg& HBsAb test_HBsAg+ _HBsAb	1	15	38	184	0.203804	normal	Yes	Yes	Yes	Yes	Yes	Yes	Agree	Agree	Agree	No		No	Yes	Yes
connaught	Female	30 or older	pos	neg	pos	neg	pos	Ì	0						Yes	Yes	No	Yes	Yes	Yes	Agree	Disagree	Agree	No	not vaccinated	Yes	No	No
connaught	Female	30 or older	pos	neg	pos	neg	pos	Ì	0						Yes	Yes	Yes	Yes	No	Yes	Agree	Agree	Agree	No	not vaccinated	Yes	Yes	No
connaught	Female	30 or older	pos	neg	pos	neg	pos	Ì	0						Yes	Yes	Yes	Yes	Yes	Yes	Agree	Agree	Agree	No	not vaccinated	Yes	Yes	Yes
connaught	Female	30 or older	pos	neg	pos	neg	pos	Ì	0						Yes	Yes	Yes	Yes	Yes	Yes	Agree	Agree	Agree	No	not vaccinated	Yes	Yes	Yes
connaught	Female	30 or older	pos	neg	pos	neg	pos	Ì	0						Yes	Yes	Yes	Don't know	Yes	No	Agree	Disagree	Agree	Yes	not vaccinated	Yes	No	No
connaught	Female	30 or older	pos	neg	pos	neg	pos	Ì	0						Don't know	Yes	Don't know	No	Don't know	No	Agree	Disagree	Agree	No	not vaccinated	Yes	Yes	No
connaught	Female	30 or older	pos	neg	pos	neg	pos	Ì	0						Don't know	Don't know	Don't know	Don't know	Don't know	Don't know	Disagree	Disagree	Disagree	No	not vaccinated	No	No	No
connaught	Female	30 or older	pos	neg	pos	neg	pos	Ì	1	12	32	226	0.132743	normal	Yes	Yes	Yes	Yes	Yes	Yes	Agree	Agree	Agree	Yes	not vaccinated	Yes	Yes	Yes
connaught	Female	30 or older	pos	neg	pos	neg	pos	Ì	1	20	10	211	0.236967	normal	Yes	Yes	Yes	Yes	Yes	No	Agree	Disagree	Agree	No	not vaccinated	Yes	No	No
connaught	Female	30 or older	pos	neg	pos	neg	pos	Ì	1	20	27	266	0.18797	normal	Yes	Yes	Yes	No	Yes	Don't know	Agree	Disagree	Agree	No	not vaccinated	Yes	Yes	Yes
connaught	Female	30 or older	pos	neg	pos	neg	pos	Ì	1	23	15	181	0.31768	normal	Yes	Yes	Yes	No	Yes	No	Agree	Disagree	Agree	No	not vaccinated	Yes	Yes	Yes
connaught	Female	30 or older	pos	neg	pos	neg	pos	Ì	1	23	31	214	0.268692	normal	Yes	Yes	Yes	No	Yes	Don't know	Agree	Disagree	Agree	No	not vaccinated	Yes	No	No
connaught	Female	30 or older	pos	neg	pos	neg	pos	Ì	1	30	61	693	0.108225	normal	Yes	Yes	Yes	No	Yes	No	Agree	Agree	Agree	No	not vaccinated	Yes	Yes	Yes
connaught	Female	30 or older	pos	neg	pos	neg	pos	Ì	1	35	77	505	0.173267	normal	Yes	Yes	Yes	Yes	Yes	Don't know	Agree	Agree	Agree	No	not vaccinated	Yes	No	Yes
connaught	Male	29 or younger	neg	neg	neg	neg	neg								No	Yes	Yes	Yes	Yes	No	Agree	Agree	Agree	No	not vaccinated	No	No	Yes
connaught	Male	29 or younger	neg	neg	neg	neg	neg								Yes	Yes	Yes	No	No	Yes	Agree	Agree	Agree	No	not vaccinated	No	No	No
connaught	Male	29 or younger	neg	neg	neg	neg	neg								Yes	Yes	Yes	No	Yes	No	Agree	Disagree	Agree	No	not vaccinated	No	Yes	Yes
connaught	Male	29 or younger	neg	neg	neg	neg	neg								Yes	Yes	Yes	Yes	Yes	No	Agree	Disagree	Agree	No	not vaccinated	Yes	Yes	Yes
connaught	Male	29 or younger	neg	neg	neg	neg	neg								Yes	Yes	Yes	Yes	Yes	Yes	Agree	Agree	Agree	No	not vaccinated	Yes	Yes	Yes
connaught	Male	29 or younger	neg	neg	neg	neg	neg								Yes	Yes	Yes	Yes	Yes	Yes	Agree	Disagree	Agree	No	not vaccinated	Yes	Yes	No
connaught	Male	29 or younger	neg	neg	neg	neg	neg								Yes	Yes	Yes	Yes	Yes	Yes	Agree	Disagree	Agree	No	not vaccinated	Yes	Yes	Yes
connaught	Male	29 or younger	neg	neg	neg	neg	neg								Yes	Yes	Yes	Yes	Yes	Yes	Agree	Disagree	Agree	No	not vaccinated	Yes	Yes	Yes
connaught	Male	29 or younger	neg	neg	pos	neg	pos	HBsAb+,HBeAb+,HBcAb+							Yes	Yes	Yes	Yes	Yes	Yes	Agree	Disagree	Agree	No	not vaccinated	Yes	Yes	Yes
connaught	Male	29 or younger	neg	pos	neg	neg	neg								Yes	Yes	Yes	No	No	Yes	Agree	Disagree	Agree	No	not vaccinated	Yes	Yes	Yes
connaught	Male	29 or younger	pos	neg	pos	neg	neg	Ì	0						Yes	Yes	Yes	Yes	Yes	Yes	Agree	Agree	Agree	No	not vaccinated	No	Yes	Yes
connaught	Male	30 or older	neg	neg	neg	neg	neg								No	Don't know	Don't know	Don't know	Don't know	Don't know	Agree	Disagree	Agree	No	not vaccinated	No	Yes	Yes
connaught	Male	30 or older	neg	neg	neg	neg	neg								Yes	Yes	No	No	Yes	Yes	Agree	Disagree	Agree	No	not vaccinated	Yes	No	Yes
connaught	Male	30 or older	neg	neg	neg	neg	neg								Yes	Yes	Yes	No	Yes	No	Agree	Agree	Agree	No	not vaccinated	No	No	No
connaught	Male	30 or older	neg	neg	neg	neg	neg								Yes	Yes	Yes	No	Yes	No	Agree	Agree	Agree	No	not vaccinated	Yes	Yes	Yes
connaught	Male	30 or older	neg	neg	neg	neg	neg								Yes	Yes	Yes	No	Yes	No	Agree	Agree	Agree	Yes	2	Yes	Yes	Yes
connaught	Male	30 or older	neg	neg	neg	neg	neg								Yes	Yes	Yes	No	Yes	No	Agree	Disagree	Agree	No	not vaccinated	No	Yes	Yes
connaught	Male	30 or older	neg	neg	neg	neg	neg								Yes	Yes	Yes	No	Yes	No	Agree	Disagree	Agree	No	not vaccinated	Yes	No	No
connaught	Male	30 or older	neg	neg	neg	neg	neg								Yes	Yes	Yes	No	Yes	Yes	Agree	Agree	Agree	No	not vaccinated	Yes	No	No
connaught	Male	30 or older	neg	neg	neg	neg	neg								Yes	Yes	Yes	No	Yes	Yes	Agree	Agree	Agree	No	not vaccinated	Yes	Yes	Yes
connaught	Male	30 or older	neg	neg	neg	neg	neg								Yes	Yes	Yes	No	Yes	Yes	Agree	Agree	Agree	Yes	3	Yes	Yes	Yes
connaught	Male	30 or older	neg	neg	neg	neg	neg								Yes	Yes	Yes	No	Yes	Yes	Agree	Agree	Agree	Yes	not vaccinated	Yes	Yes	Yes
connaught	Male	30 or older	neg	neg	neg	neg	neg								Yes	Yes	Yes	No	Yes	Yes	Agree	Disagree	Agree	No	not vaccinated	Yes	Yes	No
connaught	Male	30 or older	neg	neg	neg	neg	neg								Yes	Yes	Yes	Yes	Yes	No	Agree	Agree	Agree	No	not vaccinated	Yes	Yes	Yes
connaught	Male	30 or older	neg	neg	neg	neg	neg								Yes	Yes	Yes	Yes	Yes	No	Agree	Disagree	Agree	Yes	2	Yes	Yes	Yes
connaught	Male	30 or older	neg	neg	neg	neg	neg								Yes	Yes	Yes	Yes	Yes	No	Agree	Disagree	Disagree	No	not vaccinated	Yes	Yes	Yes
connaught	Male	30 or older	neg	neg	neg	neg	neg								Yes	Yes	Yes	Yes	Yes	Yes	Agree	Agree	Agree	No	not vaccinated	No	Yes	Yes
connaught	Male	30 or older	neg	neg	neg	neg	neg								Yes	Yes	Yes	Yes	Yes	Yes	Agree	Agree	Agree	No	not vaccinated	Yes	Yes	Yes
connaught	Male	30 or older	neg	neg	neg	neg	neg								Yes	Yes	Yes	Yes	Yes	Yes	Agree	Agree	Agree	No	not vaccinated	Yes	Yes	Yes
connaught	Male	30 or older	neg	neg	neg	neg	neg								Yes	Yes	Yes	Yes	Yes	Yes	Agree	Agree	Agree	No	not vaccinated	Yes	Yes	Yes
connaught	Male	30 or older	neg	neg	neg	neg	neg								Yes	Yes	Yes	Yes	Yes	Yes	Agree	Agree	Agree	No	not vaccinated	Yes	Yes	Yes
connaught	Male	30 or older	neg	neg	neg	neg	neg								Yes	Yes	Yes	Yes	Yes	Yes	Agree	Agree	Agree	No	not vaccinated	Yes	Yes	Yes
connaught	Male	30 or older	neg	neg	neg	neg	neg								Yes	Yes	Yes	Yes	Yes	Yes	Agree	Agree	Agree	No	not vaccinated	Yes	Yes	Yes
connaught	Male	30 or older	neg	neg	neg	neg	neg								Yes	Yes	Yes	Yes	Yes	Yes	Agree	Agree	Agree	No	not vaccinated	Yes	Yes	Yes
connaught	Male	30 or older	neg	neg	neg	neg	neg								Yes	Yes	Yes	Yes	Yes	Yes	Agree	Agree	Agree	No	not vaccinated	Yes	Yes	Yes
connaught	Male	30 or older	neg	neg	neg	neg	neg								Yes	Yes	Yes	Yes	Yes	Yes	Agree	Agree	Agree	No	not vaccinated	Yes	Yes	Yes
connaught	Male	30 or older	neg	neg	neg	neg	neg								Yes	Yes	Yes	Yes	Yes	Yes	Agree	Agree	Agree	No	not vaccinated	Yes	Yes	Yes
connaught	Male	30 or older	neg	neg	neg	neg	neg								Yes	Yes	Yes	Yes	Yes	Yes	Agree	Agree	Agree	Yes	2	Yes	Yes	Yes
connaught	Male	30 or older	neg	neg	neg	neg	neg								Yes	Yes	Yes	Yes	Yes	Yes	Agree	Agree	Agree	Yes	more than 3	Yes	Yes	Yes
connaught	Male	30 or older	neg	neg	neg	neg	neg								Yes	Yes	Yes	Yes	Yes	Yes	Agree	Agree	Agree	Yes	not vaccinated	No	Yes	No
connaught	Male	30 or older	neg	neg	neg	neg	neg								Yes	Yes	Yes	Yes	Yes	Yes	Agree	Agree	Agree	Yes	not vaccinated	Yes	Yes	Yes
connaught	Male	30 or older	neg	neg	neg	neg	neg								Yes	Yes	Yes	Yes	Yes	Yes	Agree	Agree	Agree	Yes	not vaccinated	Yes	Yes	Yes
connaught	Male	30 or older	neg	neg	neg	neg	neg								Yes	Yes	Yes	Yes	Yes	Yes	Agree	Disagree	Agree	No	not vaccinated	Yes	Yes	Yes
connaught	Male	30 or older	neg	neg	neg	neg	neg								Yes	Yes	Yes	Yes	Yes	Yes	Agree	Disagree	Agree	No	not vaccinated	Yes	Yes	Yes
connaught	Male	30 or older	neg	neg	neg	neg	neg								Yes	Yes	Yes	Don't know	Yes	No	Agree	Disagree	Agree	No	not vaccinated	No	Yes	No
connaught	Male	30 or older	neg	neg	neg	neg	neg								Yes	Yes	Yes	Don't know	Yes	Don't know	Agree	Disagree	Agree	No	not vaccinated	Yes	Yes	No
connaught	Male	30 or older	neg	neg	neg	neg	neg								Don't know	Don't know	Don't know	Don't know	Yes	Yes	Agree	Disagree	Agree	No	not vaccinated	No	No	Yes
connaught	Male	30 or older	neg	neg	pos	neg	neg	HBsAb+,HBeAb+,HBcAb+							Yes	Yes	Yes	No	Yes	Don't know	Agree	Disagree	Disagree	No	not vaccinated	Yes	No	No
connaught	Male	30 or older	neg	neg	pos	neg	neg	HBsAb+,HBeAb+,HBcAb+							Yes	Yes	Yes	Yes	Yes	Yes	Agree	Agree	Agree	No	not vaccinated	No	Yes	Yes
connaught	Male	30 or older	neg	neg	pos	neg	neg	Ì							No	Yes	Yes	Don't know	Yes	Yes	Agree	Agree	Agree	No	not vaccinated	Yes	Yes	No
connaught	Male	30 or older	neg	neg	pos	neg	neg	Ì							Yes	Yes	Yes	Yes	Yes	Yes	Agree	Agree	Agree	No	not vaccinated	Yes	Yes	Yes
connaught	Male	30 or older	neg	neg	pos	neg	neg	Ì							Yes	Yes	Yes	Yes	Yes	Yes	Agree	Agree	Agree	No	not vaccinated	Yes	Yes	Yes
connaught	Male	30 or older	neg	neg	pos	neg	neg	Ì							Yes	Yes	Yes	Yes	Yes	Yes	Agree	Disagree	Agree	Yes	not vaccinated	Yes	Yes	Yes
connaught	Male	30 or older	neg	neg	pos	neg	pos	HBsAb+,HBeAb+,HBcAb+							Yes	Yes	Yes	No	Yes	Yes	Agree	Agree	Agree	No	not vaccinated	Yes	Yes	Yes
connaught	Male	30 or older	neg	neg	pos	neg	pos	HBsAb+,HBeAb+,HBcAb+							Yes	Yes	Yes	Yes	Yes	Yes	Agree	Agree	Agree	No	not vaccinated	Yes	Yes	Yes
connaught	Male	30 or older	neg	pos	neg	neg	neg								Yes	Yes	Yes	No	Yes	No	Agree	Agree	Agree	No	not vaccinated	Yes	Yes	Yes
connaught	Male	30 or older	neg	pos	neg	neg	neg								Yes	Yes	Yes	No	Yes	Yes	Agree	Disagree	Agree	No	not vaccinated	Yes	Yes	Yes
connaught	Male	30 or older	neg	pos	pos	neg	neg								Yes	Yes	Yes	No	Yes	No	Agree	Agree	Agree	Yes	2	No	No	No
connaught	Male	30 or older	pos	neg	pos	neg	pos	Ì	1	28	119	298	0.234899	normal	Yes	Yes	Yes	Yes	Yes	Yes	Agree	Disagree	Agree	No	not vaccinated	Yes	Yes	Yes
34MH	Female	29 or younger	neg	neg	neg	neg	neg								Yes	Yes	Yes	No	Yes	No	Agree	Agree	Agree	No	not vaccinated	Yes	Yes	Yes
34MH	Female	29 or younger	neg	neg	neg	neg	neg								Yes	Yes	Yes	No	Yes	No	Agree	Disagree	Agree	No	not vaccinated	Yes	Yes	Yes
34MH	Female	29 or younger	neg	neg	neg	neg	neg								Yes	Yes	Yes	No	Yes	No	Disagree	Disagree	Disagree	No	not vaccinated	Yes	Yes	Yes
34MH	Female	29 or younger	neg	neg	neg	neg	neg								Yes	Yes	Yes	No	Yes	Yes	Agree	Disagree	Agree	No	not vaccinated	Yes	No	No
34MH	Female	29 or younger	neg	neg	neg	neg	neg								Yes	Yes	Yes	No	Yes	Don't know	Agree	Disagree	Agree	No	not vaccinated	Yes	No	No
34MH	Female	29 or younger	neg	neg	neg	neg	neg								Yes	Yes	Yes	No	Don't know	Don't know	Agree	Disagree	Agree	No	not vaccinated	No	No	No
34MH	Female	29 or younger	neg	neg	neg	neg	neg								Yes	Yes	Yes	Yes	Yes	No	Agree	Disagree	Agree	No	not vaccinated	Yes	Yes	Yes
34MH	Female	29 or younger	neg	neg	neg	neg	neg								Yes	Yes	Yes	Yes	Yes	Yes	Agree	Disagree	Agree	No	not vaccinated	Yes	Yes	Yes
34MH	Female	29 or younger	neg	neg	neg	neg	neg								Don't know	Yes	Yes	No	Yes	No	Agree	Disagree	Agree	No	not vaccinated	Yes	No	No
34MH	Female	29 or younger	neg	neg	pos	neg	neg	Ì							Yes	Yes	Yes	Don't know	Yes	No	Agree	Disagree	Agree	No	not vaccinated	Yes	Yes	Yes
34MH	Female	29 or younger	neg	neg	pos	neg	neg	Ì							Yes	Yes	Don't know	No	Yes	No	Agree	Disagree	Agree	No	not vaccinated	Yes	No	Yes
34MH	Female	29 or younger	neg	neg	pos	neg	pos	HBsAb+,HBeAb+,HBcAb+							Yes	Yes	Yes	Yes	Yes	Yes	Agree	Disagree	Agree	No	not vaccinated	Yes	Yes	Yes
34MH	Female	29 or younger	neg	pos	neg	neg	neg								Yes	Yes	Yes	Yes	Yes	Don't know	Agree	Disagree	Agree	No	not vaccinated	Yes	Yes	Yes
34MH	Female	29 or younger	pos	neg	pos	neg	pos	Ì	1	21	9	252	0.208333	normal	Yes	Yes	Yes	No	Don't know	No	Agree	Disagree	Agree	No	not vaccinated	Yes	Yes	No
34MH	Female	29 or younger	pos	neg	pos	neg	pos	Ì	1	26	30	571	0.18	normal	Yes	Yes	Yes	No	Yes	No	Agree	Disagree	Agree	No	not vaccinated	Yes	No	No
34MH	Female	29 or younger	pos	neg	pos	neg	pos	Ì	1	53	105	378	0.350529	normal	Yes	No	Yes	Yes	Yes	Yes	Agree	Disagree	Agree	No	not vaccinated	Yes	No	No
34MH	Female	30 or older	neg	neg	neg	neg	neg								No	Yes	Yes	No	Yes	No	Agree	Disagree	Agree	No	not vaccinated	Yes	No	No
34MH	Female	30 or older	neg	neg	neg	neg	neg								No	Yes	Yes	No	Yes	Don't know	Agree	Agree	Agree	No	not vaccinated	Yes	No	No
34MH	Female	30 or older	neg	neg	neg	neg	neg								No	Yes	Yes	No	Yes	Don't know	Agree	Disagree	Agree	No	not vaccinated	Yes	No	Yes
34MH	Female	30 or older	neg	neg	neg	neg	neg								No	Yes	Yes	No	Don't know	No	Agree	Agree	Agree	No	not vaccinated	Yes	No	Yes
34MH	Female	30 or older	neg	neg	neg	neg	neg								Yes	No	Yes	No	Yes	Don't know	Agree	Agree	Agree	No	not vaccinated	Yes	No	No
34MH	Female	30 or older	neg	neg	neg	neg	neg								Yes	No	Yes	Don't know	Yes	Don't know	Agree	Disagree	Agree	No	not vaccinated	Yes	No	No
34MH	Female	30 or older	neg	neg	neg	neg	neg								Yes	Yes	No	Yes	Yes	Don't know	Agree	Disagree	Agree	No	not vaccinated	Yes	No	No
34MH	Female	30 or older	neg	neg	neg	neg	neg								Yes	Yes	Yes	No	No	Don't know	Agree	Agree	Agree	No	not vaccinated	Yes	No	No
34MH	Female	30 or older	neg	neg	neg	neg	neg								Yes	Yes	Yes	No	No	Don't know	Agree	Disagree	Agree	No		Yes	No	No
34MH	Female	30 or older	neg	neg	neg	neg	neg								Yes	Yes	Yes	No	Yes	No	Agree	Agree	Agree	No	not vaccinated	Yes	Yes	Yes
34MH	Female	30 or older	neg	neg	neg	neg	neg								Yes	Yes	Yes	No	Yes	No	Agree	Disagree	Agree	No	not vaccinated	No	No	No
34MH	Female	30 or older	neg	neg	neg	neg	neg								Yes	Yes	Yes	No	Yes	No	Agree	Disagree	Agree	No	not vaccinated	Yes	No	No
34MH	Female	30 or older	neg	neg	neg	neg	neg								Yes	Yes	Yes	No	Yes	No	Agree	Disagree	Agree	No	not vaccinated	Yes	Yes	No
34MH	Female	30 or older	neg	neg	neg	neg	neg								Yes	Yes	Yes	No	Yes	No	Agree	Disagree	Agree	No	not vaccinated	Yes	Yes	Yes
34MH	Female	30 or older	neg	neg	neg	neg	neg								Yes	Yes	Yes	No	Yes	No	Agree	Disagree	Agree	No	not vaccinated	Yes	Yes	Yes
34MH	Female	30 or older	neg	neg	neg	neg	neg								Yes	Yes	Yes	No	Yes	No	Agree	Disagree	Agree	No	not vaccinated	Yes	Yes	Yes
34MH	Female	30 or older	neg	neg	neg	neg	neg								Yes	Yes	Yes	No	Yes	No	Agree	Disagree	Agree	No	not vaccinated	Yes	Yes	Yes
34MH	Female	30 or older	neg	neg	neg	neg	neg								Yes	Yes	Yes	No	Yes	No	Agree	Disagree	Agree	No	not vaccinated	Yes	Yes	Yes
34MH	Female	30 or older	neg	neg	neg	neg	neg								Yes	Yes	Yes	No	Yes	No	Agree	Disagree	Agree	No	not vaccinated	Yes	Yes	Yes
34MH	Female	30 or older	neg	neg	neg	neg	neg								Yes	Yes	Yes	No	Yes	No	Agree	Disagree	Agree	No	not vaccinated	Yes	Yes	Yes
34MH	Female	30 or older	neg	neg	neg	neg	neg								Yes	Yes	Yes	No	Yes	No	Agree	Disagree	Agree	Yes	1	Yes	Yes	Yes
34MH	Female	30 or older	neg	neg	neg	neg	neg								Yes	Yes	Yes	No	Yes	Yes	Agree	Agree	Agree	No	not vaccinated	Yes	Yes	Yes
34MH	Female	30 or older	neg	neg	neg	neg	neg								Yes	Yes	Yes	No	Yes	Yes	Agree	Disagree	Agree	No	not vaccinated	Yes	No	No
34MH	Female	30 or older	neg	neg	neg	neg	neg								Yes	Yes	Yes	No	Yes	Yes	Agree	Disagree	Disagree	No	not vaccinated	Yes	Yes	Yes
34MH	Female	30 or older	neg	neg	neg	neg	neg								Yes	Yes	Yes	No	Yes	Don't know	Agree	Disagree	Agree	Yes	not vaccinated	Yes	No	No
34MH	Female	30 or older	neg	neg	neg	neg	neg								Yes	Yes	Yes	Yes	Yes	No	Agree	Agree	Agree	No	not vaccinated	Yes	Yes	Yes
34MH	Female	30 or older	neg	neg	neg	neg	neg								Yes	Yes	Yes	Yes	Yes	No	Agree	Disagree	Agree	No	not vaccinated	Yes	Yes	No
34MH	Female	30 or older	neg	neg	neg	neg	neg								Yes	Yes	Yes	Yes	Yes	Yes	Agree	Agree	Agree	No	not vaccinated	Yes	Yes	Yes
34MH	Female	30 or older	neg	neg	neg	neg	neg								Yes	Yes	Yes	Yes	Yes	Yes	Agree	Disagree	Agree	No	not vaccinated	Yes	Yes	Yes
34MH	Female	30 or older	neg	neg	neg	neg	neg								Yes	Yes	Yes	Yes	Yes	Yes	Agree	Disagree	Agree	No	not vaccinated	Yes	Yes	Yes
34MH	Female	30 or older	neg	neg	neg	neg	neg								Yes	Yes	Yes	Yes	Yes	Yes	Agree	Disagree	Disagree	No	not vaccinated	Yes	Yes	Yes
34MH	Female	30 or older	neg	neg	neg	neg	neg								Yes	Yes	Yes	Yes	Yes	Don't know	Agree	Disagree	Agree	Yes	1	Yes	Yes	Yes
34MH	Female	30 or older	neg	neg	neg	neg	neg								Yes	Yes	Yes	Don't know	No	Don't know	Agree	Disagree	Agree	No	not vaccinated	Yes	No	No
34MH	Female	30 or older	neg	neg	neg	neg	neg								Yes	Yes	Yes	Don't know	Yes	No	Agree	Agree	Agree	No	not vaccinated	Yes	No	No
34MH	Female	30 or older	neg	neg	neg	neg	neg								Yes	Yes	Yes	Don't know	Yes	No	Agree	Disagree	Agree	Yes	1	Yes	Yes	Yes
34MH	Female	30 or older	neg	neg	neg	neg	neg								Yes	Yes	Yes	Don't know	Yes	Yes	Agree	Agree	Agree	No		Yes	No	Yes
34MH	Female	30 or older	neg	neg	neg	neg	neg								Yes	Yes	Yes	Don't know	Yes	Don't know	Agree	Agree	Disagree	No	not vaccinated	Yes	Yes	Yes
34MH	Female	30 or older	neg	neg	neg	neg	neg								Yes	Yes	Yes	Don't know	Yes	Don't know	Agree	Disagree	Agree	No	not vaccinated	Yes	No	No
34MH	Female	30 or older	neg	neg	neg	neg	neg								Yes	Yes	Yes	Don't know	Yes	Don't know	Agree	Disagree	Agree	No	not vaccinated	Yes	No	No
34MH	Female	30 or older	neg	neg	neg	neg	neg								Yes	Yes	Yes	Don't know	Yes	Don't know	Agree	Disagree	Agree	No	not vaccinated	Yes	No	No
34MH	Female	30 or older	neg	neg	neg	neg	neg								Yes	Yes	Yes	Don't know	Yes	Don't know	Agree	Disagree	Agree	No	not vaccinated	Yes	No	Yes
34MH	Female	30 or older	neg	neg	neg	neg	neg								Yes	Yes	Yes	Don't know	Yes	Don't know	Agree	Disagree	Agree	No	not vaccinated	Yes	Yes	Yes
34MH	Female	30 or older	neg	neg	neg	neg	neg								Yes	Yes	Yes	Don't know	Don't know	Don't know	Agree	Agree	Agree	No	not vaccinated	Yes	Yes	Yes
34MH	Female	30 or older	neg	neg	neg	neg	neg								Yes	Yes	Yes	Don't know	Don't know	Don't know	Agree	Disagree	Agree	No	not vaccinated	Yes	Yes	Yes
34MH	Female	30 or older	neg	neg	neg	neg	neg								Yes	Yes	Don't know	No	Yes	Don't know	Agree	Agree	Agree	No	not vaccinated	Yes	No	No
34MH	Female	30 or older	neg	neg	neg	neg	neg								Yes	Yes	Don't know	Don't know	No	No	Agree	Agree	Agree	No	not vaccinated	Yes	No	No
34MH	Female	30 or older	neg	neg	neg	neg	neg								Don't know	Yes	No	No	Yes	No	Agree	Disagree	Agree	No	not vaccinated	Yes	Yes	Yes
34MH	Female	30 or older	neg	neg	neg	neg	neg								Don't know	Yes	Yes	No	Yes	Don't know	Agree	Agree	Agree	No	not vaccinated	Yes	No	Yes
34MH	Female	30 or older	neg	neg	neg	neg	neg								Don't know	Yes	Yes	No	Don't know	No	Agree	Disagree	Agree	No	not vaccinated	Yes	Yes	No
34MH	Female	30 or older	neg	neg	neg	neg	neg								Don't know	Yes	Yes	Yes	Yes	Yes	Agree	Disagree	Agree	Yes	3	Yes	Yes	Yes
34MH	Female	30 or older	neg	neg	neg	neg	pos								Yes	Yes	Yes	Don't know	Don't know	Don't know	Agree	Agree	Agree	No	not vaccinated	Yes	Yes	Yes
34MH	Female	30 or older	neg	neg	pos	neg	neg	HBsAb+,HBeAb+,HBcAb+							Yes	Yes	Yes	No	No	No	Agree	Agree	Agree	No	not vaccinated	No	No	No
34MH	Female	30 or older	neg	neg	pos	neg	neg	HBsAb+,HBeAb+,HBcAb+							Yes	Yes	Yes	No	Don't know	No	Agree	Agree	Agree	Yes	1	Yes	Yes	Yes
34MH	Female	30 or older	neg	neg	pos	neg	neg	HBsAb+,HBeAb+,HBcAb+							Yes	Yes	Yes	Don't know	Yes	Don't know	Agree	Disagree	Agree	No	not vaccinated	Yes	No	Yes
34MH	Female	30 or older	neg	neg	pos	neg	neg	Ì							Yes	No	No	No	No	No	Agree	Disagree	Agree	No	not vaccinated	Yes	Yes	Yes
34MH	Female	30 or older	neg	neg	pos	neg	neg	Ì							Yes	Yes	Yes	No	Yes	No	Agree	Disagree	Agree	No	not vaccinated	Yes	Yes	Yes
34MH	Female	30 or older	neg	neg	pos	neg	neg	Ì							Yes	Yes	Yes	Don't know	Yes	Don't know	Agree	Disagree	Agree	No	not vaccinated	Yes	No	No
34MH	Female	30 or older	neg	neg	pos	neg	pos	HBsAb+,HBeAb+,HBcAb+							Yes	Yes	Yes	No	Yes	Don't know	Agree	Disagree	Agree	No	not vaccinated	No	No	Yes
34MH	Female	30 or older	neg	pos	neg	neg	neg								Yes	Yes	Yes	Yes	Yes	No	Agree	Agree	Agree	No	not vaccinated	Yes	Yes	Yes
34MH	Female	30 or older	neg	pos	neg	neg	neg								Don't know	Yes	Yes	Yes	Yes	No	Agree	Disagree	Agree	Yes	3	Yes	Yes	Yes
34MH	Female	30 or older	neg	pos	pos	neg	pos								Yes	No	Yes	Don't know	Yes	Don't know	Agree	Disagree	Agree	No	not vaccinated	No	No	No
34MH	Female	30 or older	pos	neg	pos	neg	pos	Ì	1	12	7	141	0.33	normal	Yes	No	Yes	Don't know	Yes	Don't know	Agree	Disagree	Agree	No	not vaccinated	Yes	No	No
34MH	Female	30 or older	pos	neg	pos	neg	pos	Ì	1	28	60	251	0.278884	normal	Yes	Yes	Yes	Don't know	No	Yes	Agree	Agree	Agree	No	not vaccinated	Yes	No	Yes
34MH	Female	30 or older	pos	neg	pos	neg	pos	Ì	1	30	18	379	0.3	normal	Yes	Yes	Yes	Yes	Yes	Yes	Agree	Disagree	Agree	No	not vaccinated	Yes	Yes	Yes
34MH	Female	30 or older	pos	neg	pos	neg	pos	Ì	1	45	32	211	0.82	normal	Don't know	Yes	Yes	Yes	Yes	No	Agree	Disagree	Agree	No	not vaccinated	Yes	Yes	Yes
34MH	Male	29 or younger	neg	neg	neg	neg	neg								Yes	No	Yes	No	Yes	Yes	Agree	Agree	Agree	No	not vaccinated	Yes	No	No
34MH	Male	29 or younger	neg	neg	neg	neg	neg								Yes	Yes	Yes	No	No	Yes	Agree	Agree	Agree	No	not vaccinated	Yes	Yes	Yes
34MH	Male	29 or younger	neg	neg	neg	neg	neg								Yes	Yes	Yes	No	Yes	No	Agree	Disagree	Agree	No	not vaccinated	Yes	Yes	No
34MH	Male	30 or older	neg	neg	neg	neg	neg								No	Yes	Yes	Yes	Yes	No	Agree	Disagree	Disagree	No	not vaccinated	Yes	Yes	Yes
34MH	Male	30 or older	neg	neg	neg	neg	neg								No	Yes	Yes	Don't know	Yes	Don't know	Agree	Disagree	Agree	No	not vaccinated	Yes	No	No
34MH	Male	30 or older	neg	neg	neg	neg	neg								Yes	No	Yes	No	Yes	No	Agree	Disagree	Agree	No	not vaccinated	Yes	Yes	Yes
34MH	Male	30 or older	neg	neg	neg	neg	neg								Yes	Yes	No	No	Yes	No	Agree	Disagree	Agree	No	not vaccinated	Yes	Yes	No
34MH	Male	30 or older	neg	neg	neg	neg	neg								Yes	Yes	No	Yes	Yes	Don't know	Agree	Disagree	Agree	No	not vaccinated	Yes	No	No
34MH	Male	30 or older	neg	neg	neg	neg	neg								Yes	Yes	Yes	No	No	No	Agree	Disagree	Agree	No	not vaccinated	No	No	No
34MH	Male	30 or older	neg	neg	neg	neg	neg								Yes	Yes	Yes	No	No	No	Agree	Disagree	Agree	No	not vaccinated	No	Yes	No
34MH	Male	30 or older	neg	neg	neg	neg	neg								Yes	Yes	Yes	No	No	No	Agree	Disagree	Agree	No	not vaccinated	Yes	No	No
34MH	Male	30 or older	neg	neg	neg	neg	neg								Yes	Yes	Yes	No	Yes	No	Agree	Disagree	Agree	No	not vaccinated	Yes	No	Yes
34MH	Male	30 or older	neg	neg	neg	neg	neg								Yes	Yes	Yes	No	Yes	No	Agree	Disagree	Agree	No	not vaccinated	Yes	Yes	Yes
34MH	Male	30 or older	neg	neg	neg	neg	neg								Yes	Yes	Yes	No	Yes	No	Agree	Disagree	Agree	Yes	1	Yes	Yes	Yes
34MH	Male	30 or older	neg	neg	neg	neg	neg								Yes	Yes	Yes	No	Yes	No	Agree	Disagree	Agree	Yes	2	Yes	Yes	Yes
34MH	Male	30 or older	neg	neg	neg	neg	neg								Yes	Yes	Yes	No	Yes	No	Agree	Disagree	Agree	Yes	3	Yes	Yes	Yes
34MH	Male	30 or older	neg	neg	neg	neg	neg								Yes	Yes	Yes	No	Yes	No	Agree	Disagree	Agree	Yes	more than 3	Yes	Yes	Yes
34MH	Male	30 or older	neg	neg	neg	neg	neg								Yes	Yes	Yes	No	Yes	No	Disagree	Agree	Agree	No	not vaccinated	Yes	Yes	No
34MH	Male	30 or older	neg	neg	neg	neg	neg								Yes	Yes	Yes	No	Yes	Yes	Agree	Disagree	Agree	No	not vaccinated	Yes	Yes	Yes
34MH	Male	30 or older	neg	neg	neg	neg	neg								Yes	Yes	Yes	No	Yes	Yes	Agree	Disagree	Disagree	Yes	1	Yes	Yes	Yes
34MH	Male	30 or older	neg	neg	neg	neg	neg								Yes	Yes	Yes	No	Yes	Don't know	Agree	Disagree	Agree	No	not vaccinated	Yes	No	No
34MH	Male	30 or older	neg	neg	neg	neg	neg								Yes	Yes	Yes	No	Yes	Don't know	Agree	Disagree	Agree	Yes	not vaccinated	Yes	No	Yes
34MH	Male	30 or older	neg	neg	neg	neg	neg								Yes	Yes	Yes	No	Yes	Don't know	Agree	Disagree	Agree	Yes	not vaccinated	Yes	Yes	Yes
34MH	Male	30 or older	neg	neg	neg	neg	neg								Yes	Yes	Yes	No	Don't know	Don't know	Agree	Disagree	Agree	No	not vaccinated	Yes	Yes	Yes
34MH	Male	30 or older	neg	neg	neg	neg	neg								Yes	Yes	Yes	Yes	No	Yes	Agree	Disagree	Agree	Yes	2	Yes	Yes	Yes
34MH	Male	30 or older	neg	neg	neg	neg	neg								Yes	Yes	Yes	Yes	No	Don't know	Agree	Disagree	Agree	No	not vaccinated	Yes	No	No
34MH	Male	30 or older	neg	neg	neg	neg	neg								Yes	Yes	Yes	Yes	Yes	No	Agree	Agree	Agree	No	not vaccinated	Yes	Yes	Yes
34MH	Male	30 or older	neg	neg	neg	neg	neg								Yes	Yes	Yes	Yes	Yes	No	Agree	Disagree	Agree	No	not vaccinated	Yes	Yes	No
34MH	Male	30 or older	neg	neg	neg	neg	neg								Yes	Yes	Yes	Yes	Yes	No	Agree	Disagree	Agree	No	not vaccinated	Yes	Yes	Yes
34MH	Male	30 or older	neg	neg	neg	neg	neg								Yes	Yes	Yes	Yes	Yes	No	Agree	Disagree	Agree	No	not vaccinated	Yes	Yes	Yes
34MH	Male	30 or older	neg	neg	neg	neg	neg								Yes	Yes	Yes	Yes	Yes	No	Agree	Disagree	Agree	No	not vaccinated	Yes	Yes	Yes
34MH	Male	30 or older	neg	neg	neg	neg	neg								Yes	Yes	Yes	Yes	Yes	No	Agree	Disagree	Agree	No	not vaccinated	Yes	Yes	Yes
34MH	Male	30 or older	neg	neg	neg	neg	neg								Yes	Yes	Yes	Yes	Yes	Yes	Agree	Agree	Agree	No	not vaccinated	Yes	No	No
34MH	Male	30 or older	neg	neg	neg	neg	neg								Yes	Yes	Yes	Yes	Yes	Yes	Agree	Disagree	Agree	No	not vaccinated	Yes	Yes	Yes
34MH	Male	30 or older	neg	neg	neg	neg	neg								Yes	Yes	Yes	Yes	Yes	Yes	Agree	Disagree	Agree	No	not vaccinated	Yes	Yes	Yes
34MH	Male	30 or older	neg	neg	neg	neg	neg								Yes	Yes	Yes	Yes	Yes	Yes	Agree	Disagree	Agree	No	not vaccinated	Yes	Yes	Yes
34MH	Male	30 or older	neg	neg	neg	neg	neg								Yes	Yes	Yes	Yes	Yes	Yes	Agree	Disagree	Agree	No	not vaccinated	Yes	Yes	Yes
34MH	Male	30 or older	neg	neg	neg	neg	neg								Yes	Yes	Yes	Yes	Yes	Yes	Agree	Disagree	Agree	Yes	1	No	Yes	Yes
34MH	Male	30 or older	neg	neg	neg	neg	neg								Yes	Yes	Yes	Yes	Yes	Yes	Agree	Disagree	Agree	Yes	1	Yes	Yes	Yes
34MH	Male	30 or older	neg	neg	neg	neg	neg								Yes	Yes	Yes	Yes	Yes	Yes	Agree	Disagree	Disagree	No	not vaccinated	No	No	Yes
34MH	Male	30 or older	neg	neg	neg	neg	neg								Yes	Yes	Yes	Yes	Yes	Don't know	Agree	Disagree	Agree	Yes	1	Yes	Yes	Yes
34MH	Male	30 or older	neg	neg	neg	neg	neg								Yes	Yes	Yes	Don't know	No	No	Agree	Disagree	Agree	No	not vaccinated	Yes	No	No
34MH	Male	30 or older	neg	neg	neg	neg	neg								Yes	Yes	Yes	Don't know	Yes	Yes	Agree	Disagree	Agree	No	not vaccinated	Yes	Yes	Yes
34MH	Male	30 or older	neg	neg	neg	neg	neg								Yes	Yes	Yes	Don't know	Don't know	Don't know	Agree	Disagree	Agree	Yes	1	No	No	No
34MH	Male	30 or older	neg	neg	neg	neg	neg								Yes	Don't know	Yes	Don't know	Yes	Don't know	Agree	Disagree	Agree	No	not vaccinated	Yes	No	No
34MH	Male	30 or older	neg	neg	neg	neg	neg								Don't know	Yes	No	No	Yes	Don't know	Agree	Disagree	Agree	No	not vaccinated	Yes	No	No
34MH	Male	30 or older	neg	neg	neg	neg	pos								Yes	Yes	Yes	No	Yes	No	Agree	Disagree	Agree	Yes	3	No	No	No
34MH	Male	30 or older	neg	neg	pos	neg	neg	HBsAb+,HBeAb+,HBcAb+							Don't know	Yes	Yes	Don't know	Yes	No	Agree	Disagree	Agree	Yes	2	No	No	Yes
34MH	Male	30 or older	neg	neg	pos	neg	neg	Ì							Yes	Yes	No	No	No	Yes	Agree	Agree	Agree	No	not vaccinated	Yes	Yes	Yes
34MH	Male	30 or older	neg	neg	pos	neg	neg	Ì							Yes	Yes	Yes	No	Yes	No	Agree	Agree	Agree	Yes	1	No	Yes	Yes
34MH	Male	30 or older	neg	neg	pos	neg	neg	Ì							Yes	Yes	Yes	Yes	Yes	Yes	Agree	Agree	Agree	No	not vaccinated	Yes	Yes	Yes
34MH	Male	30 or older	neg	neg	pos	neg	neg	Ì							Yes	Yes	Yes	Yes	Yes	Don't know	Agree	Disagree	Agree	No	not vaccinated	Yes	Yes	Yes
34MH	Male	30 or older	neg	neg	pos	neg	neg	Ì							Yes	Yes	Yes	Don't know	Yes	Don't know	Agree	Agree	Agree	No	not vaccinated	Yes	Yes	Yes
34MH	Male	30 or older	neg	neg	pos	neg	neg	Ì							Don't know	No	Yes	No	Don't know	Don't know	Agree	Agree	Agree	No	not vaccinated	Yes	No	No
34MH	Male	30 or older	neg	neg	pos	neg	pos	Ì							Yes	Yes	Yes	Don't know	Yes	Yes	Agree	Agree	Agree	Yes	1	Yes	Yes	Yes
34MH	Male	30 or older	neg	pos	neg	neg	neg								Yes	Yes	Yes	No	Yes	Yes	Agree	Disagree	Agree	Yes	3	No	No	Yes
34MH	Male	30 or older	neg	pos	neg	neg	neg								Yes	Yes	Yes	Don't know	No	Yes	Agree	Disagree	Agree	No	not vaccinated	Yes	No	No
34MH	Male	30 or older	neg	pos	neg	neg	neg								Yes	Yes	Yes	Don't know	Yes	Don't know	Agree	Disagree	Agree	No	not vaccinated	No	No	No
34MH	Male	30 or older	neg	pos	pos	neg	neg								Yes	Yes	Yes	No	Yes	Don't know	Agree	Disagree	Agree	Yes	3	Yes	No	No
34MH	Male	30 or older	pos	neg	pos	neg	neg	Ì	1	30	25	261	0.52	normal	Yes	Yes	No	Don't know	Yes	Yes	Agree	Disagree	Agree	No	not vaccinated	Yes	No	No
34MH	Male	30 or older	pos	neg	pos	neg	pos	Ì	0						Yes	Yes	No	No	No	No	Agree	Disagree	Agree	No	not vaccinated	Yes	Yes	Yes
34MH	Male	30 or older	pos	neg	pos	neg	pos	Ì	1	28	56	165	0.77	normal	Yes	Yes	Yes	No	Yes	Yes	Agree	Agree	Agree	No	not vaccinated	Yes	Yes	No
34MH	Male	30 or older	pos	neg	pos	neg	pos	Ì	1	30	52	220	0.340909	normal	Yes	Yes	Yes	Yes	Yes	No	Agree	Disagree	Agree	No	not vaccinated	Yes	Yes	Yes
34MH	Male	30 or older	pos	neg	pos	neg	pos	Ì	1	51	101	192	0.664062	normal	Yes	Yes	Yes	Don't know	Yes	Don't know	Agree	Disagree	Agree	No	not vaccinated	Yes	Yes	No
34MH	Male	30 or older	pos	neg	pos	neg	pos	Ì	1	63	28	195	1.47	normal
